# Supplementary material for: Fundamental aspects of sucrose metabolism reveal a trophic link between Rhodospirillum rubrum and Rhodobacter capsulatus
Source: mBio. 2026 Feb 13;17(3):e03717-25. doi: 10.1128/mbio.03717-25 (PMC12977620; doi:10.1128/mbio.03717-25)
Supplement: Table S1 — Emission spectrum of halogen lamps. [file mbio.03717-25-s0004.xlsx]

## Sheet: Emission spectrum - Vials exp.
Supplemental Table 1. The emission spectrum of halogen lamps in vial experiments
λ (nm)	Relative intensity (AU)		Measuring instrument	Voltage
194	0.0298463		Thorlabs Compact Spectrometer (CCS200)	31V
195	0.032202
196	0.0293871
197	0.0288081
198	0.0303454
199	0.0309643
200	0.0274506
201	0.0278898
202	0.0297265
203	0.0302456
204	0.0286884
205	0.0280096
206	0.0315432
207	0.0308195
208	0.0310042
209	0.0279497
210	0.0306848
211	0.032222
212	0.0285286
213	0.0272909
214	0.0314833
215	0.03057
216	0.0282691
217	0.0293272
218	0.0314634
219	0.0319824
220	0.0274107
221	0.0284887
222	0.0306848
223	0.0296716
224	0.0285286
225	0.029427
226	0.0301857
227	0.0273308
228	0.027211
229	0.0301707
230	0.0312238
231	0.0292074
232	0.0275504
233	0.0310441
234	0.0313236
235	0.0273258
236	0.0295468
237	0.0287682
238	0.0283689
239	0.0281893
240	0.0295269
241	0.0308195
242	0.0282891
243	0.0272709
244	0.0302655
245	0.0313037
246	0.0289878
247	0.0276253
248	0.0308644
249	0.0309842
250	0.0282092
251	0.0285885
252	0.030545
253	0.0287483
254	0.0289479
255	0.0297864
256	0.0306648
257	0.0276502
258	0.028329
259	0.0295867
260	0.0291276
261	0.027211
262	0.0282492
263	0.0313635
264	0.0304652
265	0.0276303
266	0.0291875
267	0.0304951
268	0.0283689
269	0.0277301
270	0.0288281
271	0.0301707
272	0.0285885
273	0.0281693
274	0.0289878
275	0.0298662
276	0.0291226
277	0.0303853
278	0.0288081
279	0.0293272
280	0.0273009
281	0.0301258
282	0.030565
283	0.0300858
284	0.0277301
285	0.0300459
286	0.0308644
287	0.0289279
288	0.0287682
289	0.0293721
290	0.0309443
291	0.0290876
292	0.0293272
293	0.0296965
294	0.0305251
295	0.0279497
296	0.0304053
297	0.0302705
298	0.0299661
299	0.0284488
300	0.0279247
301	0.0300858
302	0.0310641
303	0.0285686
304	0.0281992
305	0.0303055
306	0.0282691
307	0.0291875
308	0.0290228
309	0.0296267
310	0.0291475
311	0.0287982
312	0.0281893
313	0.0303653
314	0.0281893
315	0.0291725
316	0.028329
317	0.0302655
318	0.028873
319	0.0262927
320	0.0300659
321	0.0290876
322	0.0279247
323	0.0273108
324	0.0297065
325	0.0299461
326	0.0270114
327	0.0281493
328	0.0292474
329	0.0295468
330	0.0278898
331	0.0274706
332	0.0298463
333	0.0286884
334	0.0265921
335	0.0281992
336	0.0296666
337	0.0284089
338	0.0267518
339	0.0277101
340	0.0308245
341	0.0276003
342	0.0269914
343	0.028309
344	0.0291725
345	0.0289878
346	0.0269515
347	0.0280994
348	0.0295269
349	0.0281094
350	0.027201
351	0.0282292
352	0.0298263
353	0.0274007
354	0.0284089
355	0.0302056
356	0.0295718
357	0.028908
358	0.0288481
359	0.0307696
360	0.0293671
361	0.0279896
362	0.0279996
363	0.0308245
364	0.0290078
365	0.0278
366	0.0284688
367	0.0291974
368	0.0295867
369	0.0305849
370	0.0280495
371	0.0325614
372	0.0281893
373	0.0271012
374	0.0307247
375	0.0301857
376	0.0281493
377	0.0303454
378	0.0309044
379	0.0309942
380	0.0287483
381	0.0303454
382	0.0300858
383	0.0313236
384	0.0284737
385	0.0305051
386	0.0321671
387	0.0324416
388	0.0305051
389	0.0325165
390	0.0326013
391	0.0313236
392	0.0325664
393	0.0334398
394	0.034463
395	0.0313835
396	0.0321222
397	0.0348123
398	0.0342783
399	0.0340637
400	0.0335596
401	0.0352965
402	0.0364594
403	0.0342983
404	0.0363346
405	0.0370134
406	0.0373128
407	0.0365093
408	0.0380315
409	0.0403524
410	0.0373727
411	0.039454
412	0.0396287
413	0.0417049
414	0.0406518
415	0.042803
416	0.0412507
417	0.0425634
418	0.0431224
419	0.0430725
420	0.0465762
421	0.0445698
422	0.0444799
423	0.0460671
424	0.0488321
425	0.0484727
426	0.048862
427	0.0486924
428	0.0510331
429	0.050529
430	0.0507337
431	0.0522659
432	0.0537233
433	0.0543023
434	0.052805
435	0.0537532
436	0.0577161
437	0.0570224
438	0.0569575
439	0.0593931
440	0.0619685
441	0.0604113
442	0.0599171
443	0.0639249
444	0.0654821
445	0.0679577
446	0.0667798
447	0.068916
448	0.0698493
449	0.0704332
450	0.0732931
451	0.0735676
452	0.0759832
453	0.076687
454	0.0804751
455	0.0820274
456	0.086085
457	0.0843482
458	0.0869635
459	0.0916351
460	0.0943502
461	0.0928579
462	0.0982831
463	0.0992214
464	0.101657
465	0.0993462
466	0.104532
467	0.107881
468	0.110641
469	0.113556
470	0.111899
471	0.118327
472	0.117988
473	0.118966
474	0.120184
475	0.124536
476	0.124601
477	0.126392
478	0.130365
479	0.131324
480	0.135556
481	0.137073
482	0.143392
483	0.145658
484	0.148308
485	0.152246
486	0.15265
487	0.160152
488	0.162333
489	0.166021
490	0.169021
491	0.175105
492	0.178304
493	0.177461
494	0.182946
495	0.190377
496	0.193701
497	0.194849
498	0.195573
499	0.201557
500	0.205206
501	0.206069
502	0.211419
503	0.214254
504	0.219305
505	0.220303
506	0.224845
507	0.230011
508	0.23354
509	0.23897
510	0.246037
511	0.250549
512	0.257437
513	0.259084
514	0.259533
515	0.264424
516	0.269575
517	0.270039
518	0.275065
519	0.279148
520	0.28339
521	0.284164
522	0.289858
523	0.29417
524	0.296342
525	0.298223
526	0.298513
527	0.30561
528	0.309792
529	0.311799
530	0.320348
531	0.32226
532	0.325364
533	0.331344
534	0.329831
535	0.336095
536	0.345278
537	0.35017
538	0.351467
539	0.356858
540	0.365402
541	0.368686
542	0.37215
543	0.379217
544	0.392653
545	0.39147
546	0.397185
547	0.406269
548	0.408065
549	0.41681
550	0.420793
551	0.430605
552	0.440582
553	0.438436
554	0.451847
555	0.454582
556	0.466241
557	0.475469
558	0.47776
559	0.48343
560	0.496032
561	0.497544
562	0.504143
563	0.512358
564	0.518492
565	0.52771
566	0.533639
567	0.537707
568	0.545358
569	0.551632
570	0.557556
571	0.559817
572	0.56396
573	0.574506
574	0.577311
575	0.579976
576	0.587143
577	0.592608
578	0.595308
579	0.598373
580	0.609463
581	0.610127
582	0.61653
583	0.620408
584	0.632861
585	0.630705
586	0.63331
587	0.645798
588	0.653074
589	0.655795
590	0.666201
591	0.669195
592	0.675364
593	0.680251
594	0.687687
595	0.699281
596	0.698842
597	0.710346
598	0.720164
599	0.721102
600	0.732462
601	0.737697
602	0.743811
603	0.7447
604	0.75861
605	0.763785
606	0.764524
607	0.772509
608	0.771531
609	0.785112
610	0.786584
611	0.792823
612	0.796541
613	0.796446
614	0.798612
615	0.806723
616	0.806868
617	0.807472
618	0.810561
619	0.821896
620	0.823642
621	0.821042
622	0.826637
623	0.835995
624	0.837253
625	0.835247
626	0.837493
627	0.842124
628	0.84735
629	0.852645
630	0.851792
631	0.861649
632	0.871352
633	0.870159
634	0.879118
635	0.885506
636	0.881189
637	0.904447
638	0.907866
639	0.896836
640	0.891316
641	0.883809
642	0.867389
643	0.884528
644	0.889798
645	0.882137
646	0.880535
647	0.873652
648	0.878569
649	0.86101
650	0.851368
651	0.854038
652	0.847015
653	0.850918
654	0.850719
655	0.852326
656	0.84433
657	0.856458
658	0.854741
659	0.858804
660	0.864818
661	0.873188
662	0.876996
663	0.877146
664	0.883889
665	0.884433
666	0.895488
667	0.902675
668	0.904722
669	0.909014
670	0.909543
671	0.913106
672	0.918821
673	0.925933
674	0.939933
675	0.929826
676	0.938251
677	0.946147
678	0.94742
679	0.952486
680	0.946521
681	0.947794
682	0.953723
683	0.949691
684	0.95548
685	0.945778
686	0.950314
687	0.960945
688	0.95552
689	0.962542
690	0.95558
691	0.958849
692	0.956538
693	0.959173
694	0.962767
695	0.958714
696	0.962767
697	0.967908
698	0.965183
699	0.97487
700	0.971177
701	0.968831
702	0.980854
703	0.977665
704	0.980884
705	0.984109
706	0.989743
707	0.992763
708	0.993871
709	0.996257
710	1
711	0.999276
712	0.997105
713	0.997829
714	0.998078
715	0.995708
716	0.992314
717	0.994185
718	0.993072
719	0.989269
720	0.981334
721	0.980136
722	0.97205
723	0.965886
724	0.96394
725	0.962847
726	0.961045
727	0.964838
728	0.954182
729	0.957277
730	0.948343
731	0.948642
732	0.953444
733	0.951687
734	0.950614
735	0.945673
736	0.945897
737	0.937463
738	0.937912
739	0.928579
740	0.928668
741	0.924361
742	0.923987
743	0.914753
744	0.91096
745	0.906493
746	0.909463
747	0.903793
748	0.906244
749	0.904921
750	0.897345
751	0.899107
752	0.899157
753	0.892718
754	0.89417
755	0.892369
756	0.889374
757	0.890921
758	0.892074
759	0.886554
760	0.885331
761	0.885456
762	0.878459
763	0.877545
764	0.870533
765	0.870882
766	0.871092
767	0.869834
768	0.869959
769	0.861624
770	0.855201
771	0.860801
772	0.853314
773	0.844705
774	0.842983
775	0.839239
776	0.8335
777	0.826512
778	0.82238
779	0.821921
780	0.817379
781	0.820149
782	0.818666
783	0.821521
784	0.816031
785	0.812088
786	0.813935
787	0.816331
788	0.812887
789	0.808345
790	0.814554
791	0.808046
792	0.806748
793	0.811839
794	0.802775
795	0.801532
796	0.799211
797	0.8055
798	0.796846
799	0.799636
800	0.794545
801	0.78913
802	0.78621
803	0.777001
804	0.780869
805	0.773807
806	0.764699
807	0.766341
808	0.756463
809	0.75826
810	0.749002
811	0.743786
812	0.735237
813	0.722674
814	0.721202
815	0.712642
816	0.711459
817	0.708475
818	0.699915
819	0.700314
820	0.694729
821	0.684668
822	0.681848
823	0.68307
824	0.682796
825	0.678439
826	0.676432
827	0.678104
828	0.675484
829	0.67234
830	0.671491
831	0.671267
832	0.669395
833	0.668122
834	0.669994
835	0.671766
836	0.670793
837	0.670793
838	0.666999
839	0.669315
840	0.658789
841	0.662657
842	0.657117
843	0.664254
844	0.65544
845	0.655545
846	0.654172
847	0.648732
848	0.647085
849	0.645698
850	0.636479
851	0.642668
852	0.636454
853	0.634732
854	0.62773
855	0.63044
856	0.627346
857	0.621606
858	0.61669
859	0.612717
860	0.604462
861	0.5973
862	0.586444
863	0.58884
864	0.58315
865	0.576163
866	0.567429
867	0.564085
868	0.558969
869	0.5557
870	0.548513
871	0.540802
872	0.542673
873	0.532691
874	0.532282
875	0.528124
876	0.524955
877	0.518392
878	0.514174
879	0.512003
880	0.517528
881	0.512652
882	0.516346
883	0.512128
884	0.514274
885	0.512428
886	0.513496
887	0.512428
888	0.510506
889	0.509857
890	0.512478
891	0.507886
892	0.506314
893	0.50579
894	0.504991
895	0.503394
896	0.500524
897	0.496327
898	0.501173
899	0.494086
900	0.488121
901	0.488121
902	0.485027
903	0.485102
904	0.483829
905	0.475319
906	0.470653
907	0.471801
908	0.467578
909	0.460446
910	0.460371
911	0.453284
912	0.449641
913	0.448967
914	0.445099
915	0.44148
916	0.437388
917	0.442379
918	0.428703
919	0.424985
920	0.42224
921	0.42209
922	0.414329
923	0.409313
924	0.406244
925	0.403574
926	0.397085
927	0.38866
928	0.380241
929	0.374251
930	0.36961
931	0.364793
932	0.357731
933	0.35009
934	0.337068
935	0.329033
936	0.313236
937	0.297989
938	0.282067
939	0.267144
940	0.248632
941	0.235701
942	0.226991
943	0.215687
944	0.207377
945	0.199366
946	0.197969
947	0.195808
948	0.196347
949	0.194799
950	0.198917
951	0.198218
952	0.206229
953	0.202486
954	0.205271
955	0.211394
956	0.211744
957	0.214314
958	0.210721
959	0.212567
960	0.218487
961	0.217434
962	0.217159
963	0.220079
964	0.219605
965	0.221476
966	0.216111
967	0.214639
968	0.213655
969	0.21691
970	0.215138
971	0.209997
972	0.209648
973	0.208375
974	0.207027
975	0.203613
976	0.203035
977	0.201388
978	0.198617
979	0.196896
980	0.193826
981	0.188885
982	0.187388
983	0.187083
984	0.18604
985	0.181773
986	0.176932
987	0.176383
988	0.169894
989	0.170768
990	0.170418
991	0.168916
992	0.165951
993	0.160885
994	0.157991
995	0.157342
996	0.151103
997	0.149681
998	0.148608
999	0.143901
1000	0.145239

## Sheet: Emission spectrum - PBR exp.
Supplemental Table 1. The emission spectrum of halogen lamps in photobioreactor experiments
λ (nm)	Relative intensity (AU)		Measuring instrument	Voltage
194.22	0.01		Thorlabs Compact Spectrometer (CCS200)	6V
194.43	0.01
194.63	0.01
194.83	0.01
195.04	0.01
195.24	0.01
195.45	0.01
195.65	0.01
195.85	0.01
196.06	0.01
196.26	0.01
196.47	0.01
196.67	0.01
196.87	0.01
197.08	0.01
197.28	0.01
197.49	0.01
197.69	0.01
197.89	0.01
198.1	0.01
198.3	0.01
198.51	0.01
198.71	0.01
198.92	0.01
199.12	0.01
199.32	0.01
199.53	0.01
199.73	0
199.94	0.01
200.14	0
200.35	0.01
200.55	0.01
200.75	0.01
200.96	0.01
201.16	0.01
201.37	0.01
201.57	0.01
201.78	0.01
201.98	0.01
202.19	0.01
202.39	0.01
202.59	0.01
202.8	0.01
203	0.01
203.21	0.01
203.41	0.01
203.62	0.01
203.82	0.01
204.03	0.01
204.23	0
204.44	0.01
204.64	0.01
204.84	0.01
205.05	0.01
205.25	0.01
205.46	0.01
205.66	0.01
205.87	0.01
206.07	0.01
206.28	0.01
206.48	0.01
206.69	0.01
206.89	0.01
207.1	0.01
207.3	0.01
207.51	0.01
207.71	0.01
207.92	0.01
208.12	0.01
208.33	0.01
208.53	0.01
208.74	0.01
208.94	0.01
209.15	0.01
209.35	0.01
209.56	0.01
209.76	0.01
209.97	0.01
210.17	0.01
210.38	0.01
210.58	0.01
210.79	0.01
210.99	0.01
211.2	0.01
211.4	0.01
211.61	0.01
211.81	0.01
212.02	0.01
212.22	0.01
212.43	0.01
212.63	0.01
212.84	0.01
213.04	0.01
213.25	0.01
213.45	0.01
213.66	0
213.86	0.01
214.07	0.01
214.27	0.01
214.48	0.01
214.68	0.01
214.89	0.01
215.1	0.01
215.3	0.01
215.51	0.01
215.71	0.01
215.92	0.01
216.12	0.01
216.33	0.01
216.53	0.01
216.74	0.01
216.94	0.01
217.15	0.01
217.36	0.01
217.56	0.01
217.77	0.01
217.97	0.01
218.18	0.01
218.38	0.01
218.59	0.01
218.79	0.01
219	0.01
219.21	0.01
219.41	0.01
219.62	0.01
219.82	0.01
220.03	0.01
220.23	0.01
220.44	0.01
220.65	0.01
220.85	0.01
221.06	0.01
221.26	0.01
221.47	0.01
221.67	0.01
221.88	0.01
222.09	0.01
222.29	0.01
222.5	0.01
222.7	0.01
222.91	0.01
223.12	0.01
223.32	0.01
223.53	0.01
223.73	0.01
223.94	0.01
224.15	0.01
224.35	0.01
224.56	0.01
224.76	0.01
224.97	0.01
225.18	0.01
225.38	0.01
225.59	0.01
225.79	0.01
226	0.01
226.21	0.01
226.41	0.01
226.62	0.01
226.83	0.01
227.03	0.01
227.24	0.01
227.44	0.01
227.65	0.01
227.86	0.01
228.06	0.01
228.27	0.01
228.48	0.01
228.68	0.01
228.89	0.01
229.1	0.01
229.3	0.01
229.51	0.01
229.71	0.01
229.92	0.01
230.13	0.01
230.33	0.01
230.54	0.01
230.75	0.01
230.95	0.01
231.16	0.01
231.37	0.01
231.57	0.01
231.78	0.01
231.99	0.01
232.19	0.01
232.4	0.01
232.61	0.01
232.81	0.01
233.02	0.01
233.23	0.01
233.43	0.01
233.64	0.01
233.85	0.01
234.05	0.01
234.26	0.01
234.47	0.01
234.67	0.01
234.88	0.01
235.09	0.01
235.29	0.01
235.5	0.01
235.71	0.01
235.91	0.01
236.12	0.01
236.33	0.01
236.53	0.01
236.74	0.01
236.95	0.01
237.15	0.01
237.36	0.01
237.57	0.01
237.78	0.01
237.98	0.01
238.19	0.01
238.4	0.01
238.6	0.01
238.81	0.01
239.02	0.01
239.23	0.01
239.43	0.01
239.64	0
239.85	0.01
240.05	0.01
240.26	0.01
240.47	0.01
240.68	0.01
240.88	0.01
241.09	0.01
241.3	0.01
241.5	0.01
241.71	0.01
241.92	0.01
242.13	0.01
242.33	0.01
242.54	0.01
242.75	0.01
242.95	0.01
243.16	0
243.37	0.01
243.58	0.01
243.78	0.01
243.99	0.01
244.2	0.01
244.41	0.01
244.61	0.01
244.82	0.01
245.03	0.01
245.24	0.01
245.44	0.01
245.65	0.01
245.86	0.01
246.07	0.01
246.27	0.01
246.48	0.01
246.69	0.01
246.9	0.01
247.1	0.01
247.31	0.01
247.52	0.01
247.73	0.01
247.94	0.01
248.14	0.01
248.35	0.01
248.56	0.01
248.77	0.01
248.97	0.01
249.18	0.01
249.39	0.01
249.6	0.01
249.81	0.01
250.01	0.01
250.22	0.01
250.43	0
250.64	0.01
250.84	0
251.05	0.01
251.26	0.01
251.47	0.01
251.68	0.01
251.88	0.01
252.09	0.01
252.3	0.01
252.51	0.01
252.72	0.01
252.92	0.01
253.13	0.01
253.34	0.01
253.55	0.01
253.76	0.01
253.96	0.01
254.17	0.01
254.38	0.01
254.59	0.01
254.8	0.01
255.01	0.01
255.21	0.01
255.42	0.01
255.63	0.01
255.84	0.01
256.05	0.01
256.25	0.01
256.46	0.01
256.67	0.01
256.88	0.01
257.09	0.01
257.3	0.01
257.5	0.01
257.71	0.01
257.92	0.01
258.13	0.01
258.34	0.01
258.55	0.01
258.75	0.01
258.96	0.01
259.17	0.01
259.38	0.01
259.59	0.01
259.8	0.01
260.01	0.01
260.21	0.01
260.42	0.01
260.63	0.01
260.84	0.01
261.05	0.01
261.26	0.01
261.47	0.01
261.67	0.01
261.88	0.01
262.09	0.01
262.3	0.01
262.51	0.01
262.72	0.01
262.93	0.01
263.13	0.01
263.34	0.01
263.55	0.01
263.76	0.01
263.97	0.01
264.18	0.01
264.39	0.01
264.6	0.01
264.81	0.01
265.01	0.01
265.22	0.01
265.43	0.01
265.64	0.01
265.85	0.01
266.06	0.01
266.27	0.01
266.48	0.01
266.69	0.01
266.89	0.01
267.1	0.01
267.31	0.01
267.52	0.01
267.73	0.01
267.94	0.01
268.15	0.01
268.36	0.01
268.57	0.01
268.78	0.01
268.99	0.01
269.19	0.01
269.4	0.01
269.61	0.01
269.82	0.01
270.03	0.01
270.24	0.01
270.45	0.01
270.66	0.01
270.87	0.01
271.08	0.01
271.29	0.01
271.5	0.01
271.7	0.01
271.91	0.01
272.12	0.01
272.33	0.01
272.54	0.01
272.75	0.01
272.96	0
273.17	0.01
273.38	0.01
273.59	0.01
273.8	0.01
274.01	0.01
274.22	0.01
274.43	0.01
274.64	0.01
274.85	0.01
275.06	0.01
275.27	0.01
275.47	0.01
275.68	0.01
275.89	0.01
276.1	0.01
276.31	0.01
276.52	0.01
276.73	0.01
276.94	0.01
277.15	0.01
277.36	0.01
277.57	0.01
277.78	0.01
277.99	0.01
278.2	0.01
278.41	0.01
278.62	0.01
278.83	0.01
279.04	0.01
279.25	0.01
279.46	0.01
279.67	0.01
279.88	0.01
280.09	0.01
280.3	0.01
280.51	0
280.72	0.01
280.93	0.01
281.14	0.01
281.35	0.01
281.56	0.01
281.77	0.01
281.98	0.01
282.19	0.01
282.4	0.01
282.61	0.01
282.82	0.01
283.03	0.01
283.24	0.01
283.45	0.01
283.66	0.01
283.87	0.01
284.08	0.01
284.29	0.01
284.5	0.01
284.71	0.01
284.92	0.01
285.13	0.01
285.34	0.01
285.55	0.01
285.76	0.01
285.97	0.01
286.18	0.01
286.39	0.01
286.6	0.01
286.81	0.01
287.02	0.01
287.23	0.01
287.44	0.01
287.65	0.01
287.86	0.01
288.07	0.01
288.28	0.01
288.49	0.01
288.71	0.01
288.92	0.01
289.13	0.01
289.34	0.01
289.55	0.01
289.76	0.01
289.97	0.01
290.18	0.01
290.39	0.01
290.6	0.01
290.81	0.01
291.02	0.01
291.23	0.01
291.44	0.01
291.65	0.01
291.86	0.01
292.07	0.01
292.28	0.01
292.5	0.01
292.71	0.01
292.92	0.01
293.13	0.01
293.34	0.01
293.55	0.01
293.76	0.01
293.97	0.01
294.18	0.01
294.39	0.01
294.6	0.01
294.81	0.01
295.02	0.01
295.24	0.01
295.45	0.01
295.66	0.01
295.87	0.01
296.08	0.01
296.29	0.01
296.5	0.01
296.71	0.01
296.92	0.01
297.13	0.01
297.34	0.01
297.56	0.01
297.77	0.01
297.98	0.01
298.19	0.01
298.4	0.01
298.61	0.01
298.82	0.01
299.03	0.01
299.24	0.01
299.46	0.01
299.67	0.01
299.88	0.01
300.09	0.01
300.3	0.01
300.51	0.01
300.72	0.01
300.93	0.01
301.15	0.01
301.36	0.01
301.57	0.01
301.78	0.01
301.99	0.01
302.2	0.01
302.41	0.01
302.62	0.01
302.84	0.01
303.05	0.01
303.26	0.01
303.47	0.01
303.68	0.01
303.89	0.01
304.1	0.01
304.32	0.01
304.53	0.01
304.74	0.01
304.95	0.01
305.16	0.01
305.37	0.01
305.58	0.01
305.8	0.01
306.01	0.01
306.22	0.01
306.43	0.01
306.64	0.01
306.85	0.01
307.07	0.01
307.28	0.01
307.49	0.01
307.7	0.01
307.91	0.01
308.12	0.01
308.34	0.01
308.55	0.01
308.76	0.01
308.97	0.01
309.18	0.01
309.39	0.01
309.61	0.01
309.82	0.01
310.03	0.01
310.24	0.01
310.45	0.01
310.67	0.01
310.88	0.01
311.09	0.01
311.3	0.01
311.51	0.01
311.73	0.01
311.94	0.01
312.15	0.01
312.36	0.01
312.57	0.01
312.79	0.01
313	0.01
313.21	0.01
313.42	0.01
313.63	0.01
313.85	0.01
314.06	0.01
314.27	0.01
314.48	0.01
314.69	0.01
314.91	0.01
315.12	0.01
315.33	0.01
315.54	0.01
315.75	0.01
315.97	0.01
316.18	0.01
316.39	0.01
316.6	0.01
316.82	0.01
317.03	0.01
317.24	0.01
317.45	0.01
317.67	0.01
317.88	0.01
318.09	0.01
318.3	0.01
318.51	0.01
318.73	0.01
318.94	0.01
319.15	0.01
319.36	0.01
319.58	0.01
319.79	0.01
320	0.01
320.21	0.01
320.43	0.01
320.64	0.01
320.85	0.01
321.06	0.01
321.28	0.01
321.49	0.01
321.7	0.01
321.91	0.01
322.13	0.01
322.34	0.01
322.55	0.01
322.76	0.01
322.98	0.01
323.19	0.01
323.4	0.01
323.62	0.01
323.83	0.01
324.04	0.01
324.25	0.01
324.47	0.01
324.68	0.01
324.89	0.01
325.1	0.01
325.32	0.01
325.53	0.01
325.74	0.01
325.96	0.01
326.17	0.01
326.38	0.01
326.59	0.01
326.81	0.01
327.02	0.01
327.23	0.01
327.45	0.01
327.66	0.01
327.87	0.01
328.09	0.01
328.3	0.01
328.51	0.01
328.72	0.01
328.94	0.01
329.15	0.01
329.36	0.01
329.58	0.01
329.79	0.01
330	0.01
330.22	0.01
330.43	0.01
330.64	0.01
330.86	0.01
331.07	0.01
331.28	0.01
331.5	0.01
331.71	0.01
331.92	0.01
332.13	0.01
332.35	0.01
332.56	0.01
332.77	0.01
332.99	0.01
333.2	0.01
333.41	0.01
333.63	0.01
333.84	0.01
334.05	0.01
334.27	0.01
334.48	0.01
334.69	0.01
334.91	0.01
335.12	0.01
335.33	0.01
335.55	0.01
335.76	0.01
335.98	0.01
336.19	0.01
336.4	0.01
336.62	0.01
336.83	0.01
337.04	0.01
337.26	0.01
337.47	0.01
337.68	0.01
337.9	0.01
338.11	0.01
338.32	0.01
338.54	0.01
338.75	0.01
338.97	0.01
339.18	0.01
339.39	0.01
339.61	0.01
339.82	0.01
340.03	0.01
340.25	0.01
340.46	0.01
340.68	0.01
340.89	0.01
341.1	0.01
341.32	0.01
341.53	0.01
341.74	0.01
341.96	0.01
342.17	0.01
342.39	0.01
342.6	0.01
342.81	0.01
343.03	0.01
343.24	0.01
343.46	0.01
343.67	0.01
343.88	0.01
344.1	0.01
344.31	0.01
344.53	0.01
344.74	0.01
344.95	0.01
345.17	0.01
345.38	0.01
345.6	0.01
345.81	0.01
346.02	0.01
346.24	0.01
346.45	0.01
346.67	0.01
346.88	0.01
347.09	0.01
347.31	0.01
347.52	0.01
347.74	0.01
347.95	0.01
348.17	0.01
348.38	0.01
348.59	0.01
348.81	0.01
349.02	0.01
349.24	0.01
349.45	0.01
349.67	0.01
349.88	0.01
350.09	0.01
350.31	0.01
350.52	0.01
350.74	0.01
350.95	0.01
351.17	0.01
351.38	0.01
351.6	0.01
351.81	0.01
352.02	0.01
352.24	0.01
352.45	0.01
352.67	0.01
352.88	0.01
353.1	0.01
353.31	0.01
353.53	0.01
353.74	0.01
353.96	0.01
354.17	0.01
354.38	0.01
354.6	0.01
354.81	0.01
355.03	0.01
355.24	0.01
355.46	0.01
355.67	0.01
355.89	0.01
356.1	0.01
356.32	0.01
356.53	0.01
356.75	0.01
356.96	0.01
357.18	0.01
357.39	0.01
357.61	0.01
357.82	0.01
358.03	0.01
358.25	0.01
358.46	0.01
358.68	0.01
358.89	0.01
359.11	0.01
359.32	0.01
359.54	0.01
359.75	0.01
359.97	0.01
360.18	0.01
360.4	0.01
360.61	0.01
360.83	0.01
361.04	0.01
361.26	0.01
361.47	0.01
361.69	0.01
361.9	0.01
362.12	0.01
362.33	0.01
362.55	0.01
362.76	0.01
362.98	0.01
363.2	0.01
363.41	0.01
363.63	0.01
363.84	0.01
364.06	0.01
364.27	0.01
364.49	0.01
364.7	0.01
364.92	0.01
365.13	0.01
365.35	0.01
365.56	0.01
365.78	0.01
365.99	0.01
366.21	0.01
366.42	0.01
366.64	0.01
366.85	0.01
367.07	0.01
367.29	0.01
367.5	0.01
367.72	0.01
367.93	0.01
368.15	0.01
368.36	0.01
368.58	0.01
368.79	0.01
369.01	0.01
369.22	0.01
369.44	0.01
369.66	0.01
369.87	0.01
370.09	0.01
370.3	0.01
370.52	0.01
370.73	0.01
370.95	0.01
371.17	0.01
371.38	0.01
371.6	0.01
371.81	0.01
372.03	0.01
372.24	0.01
372.46	0.01
372.68	0.01
372.89	0.01
373.11	0.01
373.32	0.01
373.54	0.01
373.75	0.01
373.97	0.01
374.19	0.01
374.4	0.01
374.62	0.01
374.83	0.01
375.05	0.01
375.26	0.01
375.48	0
375.7	0.01
375.91	0.01
376.13	0.01
376.34	0.01
376.56	0.01
376.78	0.01
376.99	0.01
377.21	0.01
377.42	0.01
377.64	0.01
377.86	0.01
378.07	0.01
378.29	0.01
378.5	0.01
378.72	0.01
378.94	0.01
379.15	0.01
379.37	0.01
379.59	0.01
379.8	0.01
380.02	0.01
380.23	0.01
380.45	0.01
380.67	0.01
380.88	0.01
381.1	0.01
381.32	0.01
381.53	0.01
381.75	0.01
381.96	0.01
382.18	0.01
382.4	0.01
382.61	0.01
382.83	0.01
383.05	0.01
383.26	0.01
383.48	0.01
383.69	0.01
383.91	0.01
384.13	0.01
384.34	0.01
384.56	0.01
384.78	0.01
384.99	0.01
385.21	0.01
385.43	0.01
385.64	0.01
385.86	0.01
386.08	0.01
386.29	0.01
386.51	0.01
386.73	0.01
386.94	0.01
387.16	0.01
387.38	0.01
387.59	0.01
387.81	0.01
388.03	0.01
388.24	0.01
388.46	0.01
388.68	0.01
388.89	0.01
389.11	0.01
389.33	0.01
389.54	0.01
389.76	0.01
389.98	0.01
390.19	0.01
390.41	0.01
390.63	0.01
390.84	0.01
391.06	0.01
391.28	0.01
391.49	0.01
391.71	0.01
391.93	0.01
392.14	0.01
392.36	0.01
392.58	0.01
392.79	0.01
393.01	0.01
393.23	0.01
393.45	0.01
393.66	0.01
393.88	0.01
394.1	0.01
394.31	0.01
394.53	0.01
394.75	0.01
394.96	0.01
395.18	0.01
395.4	0.01
395.62	0.01
395.83	0.01
396.05	0.01
396.27	0.01
396.48	0.01
396.7	0.01
396.92	0.01
397.14	0.01
397.35	0.01
397.57	0.01
397.79	0.01
398.01	0.01
398.22	0.01
398.44	0.01
398.66	0.01
398.87	0.01
399.09	0.01
399.31	0.01
399.53	0.01
399.74	0.01
399.96	0.01
400.18	0.01
400.4	0.01
400.61	0.01
400.83	0.01
401.05	0.01
401.27	0.01
401.48	0.01
401.7	0.01
401.92	0.01
402.14	0.01
402.35	0.01
402.57	0.01
402.79	0.01
403.01	0.01
403.22	0.01
403.44	0.01
403.66	0.01
403.88	0.01
404.09	0.01
404.31	0.01
404.53	0.01
404.75	0.01
404.96	0.01
405.18	0.01
405.4	0.01
405.62	0.01
405.83	0.01
406.05	0.01
406.27	0.01
406.49	0.01
406.71	0.01
406.92	0.01
407.14	0.01
407.36	0.01
407.58	0.01
407.79	0.01
408.01	0.01
408.23	0.01
408.45	0.01
408.67	0.01
408.88	0.01
409.1	0.01
409.32	0.01
409.54	0.01
409.76	0.01
409.97	0.01
410.19	0.01
410.41	0.01
410.63	0.01
410.84	0.01
411.06	0.01
411.28	0.01
411.5	0.01
411.72	0.01
411.93	0.01
412.15	0.01
412.37	0.01
412.59	0.01
412.81	0.01
413.03	0.01
413.24	0.01
413.46	0.01
413.68	0.01
413.9	0.01
414.12	0.01
414.33	0.01
414.55	0.01
414.77	0.01
414.99	0.01
415.21	0.01
415.43	0.01
415.64	0.01
415.86	0.01
416.08	0.01
416.3	0.01
416.52	0.01
416.74	0.01
416.95	0.01
417.17	0.01
417.39	0.01
417.61	0.01
417.83	0.01
418.05	0.01
418.26	0.01
418.48	0.01
418.7	0.01
418.92	0.01
419.14	0.01
419.36	0.02
419.57	0.01
419.79	0.01
420.01	0.01
420.23	0.01
420.45	0.01
420.67	0.01
420.89	0.01
421.1	0.01
421.32	0.01
421.54	0.01
421.76	0.01
421.98	0.01
422.2	0.01
422.42	0.01
422.63	0.01
422.85	0.01
423.07	0.01
423.29	0.01
423.51	0.02
423.73	0.01
423.95	0.01
424.17	0.02
424.38	0.01
424.6	0.01
424.82	0.01
425.04	0.01
425.26	0.01
425.48	0.01
425.7	0.01
425.92	0.01
426.14	0.01
426.35	0.01
426.57	0.01
426.79	0.02
427.01	0.01
427.23	0.02
427.45	0.01
427.67	0.01
427.89	0.01
428.11	0.01
428.32	0.01
428.54	0.01
428.76	0.01
428.98	0.01
429.2	0.01
429.42	0.01
429.64	0.02
429.86	0.02
430.08	0.01
430.3	0.02
430.52	0.01
430.73	0.01
430.95	0.02
431.17	0.02
431.39	0.01
431.61	0.02
431.83	0.02
432.05	0.01
432.27	0.01
432.49	0.02
432.71	0.01
432.93	0.02
433.15	0.01
433.36	0.01
433.58	0.01
433.8	0.02
434.02	0.01
434.24	0.02
434.46	0.02
434.68	0.02
434.9	0.02
435.12	0.02
435.34	0.01
435.56	0.02
435.78	0.02
436	0.02
436.22	0.01
436.44	0.02
436.66	0.02
436.87	0.02
437.09	0.02
437.31	0.02
437.53	0.02
437.75	0.02
437.97	0.02
438.19	0.02
438.41	0.02
438.63	0.02
438.85	0.02
439.07	0.02
439.29	0.02
439.51	0.02
439.73	0.02
439.95	0.02
440.17	0.02
440.39	0.02
440.61	0.02
440.83	0.02
441.05	0.02
441.27	0.02
441.49	0.02
441.71	0.02
441.93	0.02
442.15	0.02
442.37	0.02
442.59	0.02
442.81	0.02
443.02	0.02
443.24	0.02
443.46	0.02
443.68	0.02
443.9	0.02
444.12	0.02
444.34	0.02
444.56	0.02
444.78	0.02
445	0.02
445.22	0.02
445.44	0.02
445.66	0.02
445.88	0.02
446.1	0.02
446.32	0.02
446.54	0.02
446.76	0.02
446.98	0.02
447.2	0.02
447.42	0.02
447.64	0.02
447.86	0.02
448.08	0.02
448.3	0.02
448.52	0.02
448.74	0.02
448.96	0.02
449.18	0.02
449.4	0.02
449.63	0.02
449.85	0.02
450.07	0.02
450.29	0.02
450.51	0.02
450.73	0.02
450.95	0.02
451.17	0.02
451.39	0.02
451.61	0.02
451.83	0.02
452.05	0.02
452.27	0.02
452.49	0.02
452.71	0.02
452.93	0.02
453.15	0.02
453.37	0.02
453.59	0.02
453.81	0.02
454.03	0.02
454.25	0.02
454.47	0.02
454.69	0.02
454.91	0.02
455.13	0.02
455.35	0.02
455.57	0.02
455.8	0.02
456.02	0.02
456.24	0.02
456.46	0.02
456.68	0.02
456.9	0.02
457.12	0.02
457.34	0.02
457.56	0.03
457.78	0.02
458	0.03
458.22	0.03
458.44	0.02
458.66	0.03
458.88	0.03
459.1	0.02
459.33	0.03
459.55	0.03
459.77	0.02
459.99	0.02
460.21	0.03
460.43	0.03
460.65	0.03
460.87	0.03
461.09	0.03
461.31	0.03
461.53	0.03
461.75	0.03
461.97	0.03
462.2	0.03
462.42	0.03
462.64	0.03
462.86	0.03
463.08	0.03
463.3	0.03
463.52	0.03
463.74	0.03
463.96	0.03
464.18	0.03
464.4	0.03
464.63	0.03
464.85	0.03
465.07	0.03
465.29	0.03
465.51	0.03
465.73	0.03
465.95	0.03
466.17	0.03
466.39	0.03
466.62	0.03
466.84	0.03
467.06	0.03
467.28	0.03
467.5	0.03
467.72	0.03
467.94	0.03
468.16	0.03
468.38	0.03
468.61	0.03
468.83	0.03
469.05	0.03
469.27	0.03
469.49	0.03
469.71	0.03
469.93	0.03
470.16	0.04
470.38	0.03
470.6	0.04
470.82	0.03
471.04	0.03
471.26	0.03
471.48	0.03
471.7	0.03
471.93	0.03
472.15	0.03
472.37	0.03
472.59	0.03
472.81	0.03
473.03	0.03
473.25	0.04
473.48	0.04
473.7	0.04
473.92	0.03
474.14	0.04
474.36	0.04
474.58	0.04
474.81	0.04
475.03	0.04
475.25	0.04
475.47	0.04
475.69	0.04
475.91	0.04
476.13	0.04
476.36	0.04
476.58	0.04
476.8	0.04
477.02	0.04
477.24	0.04
477.46	0.04
477.69	0.04
477.91	0.04
478.13	0.04
478.35	0.04
478.57	0.04
478.8	0.04
479.02	0.04
479.24	0.04
479.46	0.04
479.68	0.04
479.9	0.04
480.13	0.04
480.35	0.04
480.57	0.04
480.79	0.04
481.01	0.04
481.24	0.04
481.46	0.04
481.68	0.04
481.9	0.04
482.12	0.04
482.35	0.04
482.57	0.04
482.79	0.04
483.01	0.04
483.23	0.05
483.46	0.05
483.68	0.04
483.9	0.04
484.12	0.04
484.34	0.04
484.57	0.04
484.79	0.05
485.01	0.04
485.23	0.05
485.45	0.04
485.68	0.05
485.9	0.05
486.12	0.05
486.34	0.05
486.56	0.05
486.79	0.05
487.01	0.05
487.23	0.05
487.45	0.05
487.68	0.05
487.9	0.05
488.12	0.05
488.34	0.05
488.57	0.05
488.79	0.05
489.01	0.05
489.23	0.05
489.45	0.05
489.68	0.05
489.9	0.05
490.12	0.05
490.34	0.05
490.57	0.05
490.79	0.05
491.01	0.05
491.23	0.05
491.46	0.05
491.68	0.05
491.9	0.05
492.12	0.05
492.35	0.05
492.57	0.05
492.79	0.05
493.01	0.05
493.24	0.05
493.46	0.05
493.68	0.05
493.9	0.06
494.13	0.06
494.35	0.06
494.57	0.06
494.79	0.06
495.02	0.06
495.24	0.05
495.46	0.06
495.68	0.06
495.91	0.06
496.13	0.06
496.35	0.06
496.58	0.06
496.8	0.06
497.02	0.06
497.24	0.06
497.47	0.06
497.69	0.06
497.91	0.06
498.13	0.06
498.36	0.06
498.58	0.06
498.8	0.06
499.03	0.06
499.25	0.06
499.47	0.06
499.69	0.06
499.92	0.06
500.14	0.06
500.36	0.06
500.59	0.06
500.81	0.06
501.03	0.07
501.26	0.06
501.48	0.06
501.7	0.06
501.92	0.06
502.15	0.07
502.37	0.07
502.59	0.07
502.82	0.07
503.04	0.06
503.26	0.07
503.49	0.07
503.71	0.06
503.93	0.06
504.15	0.07
504.38	0.07
504.6	0.06
504.82	0.07
505.05	0.07
505.27	0.07
505.49	0.07
505.72	0.07
505.94	0.07
506.16	0.07
506.39	0.07
506.61	0.07
506.83	0.07
507.06	0.07
507.28	0.07
507.5	0.07
507.73	0.07
507.95	0.07
508.17	0.07
508.4	0.07
508.62	0.07
508.84	0.07
509.07	0.07
509.29	0.07
509.51	0.07
509.74	0.07
509.96	0.07
510.18	0.08
510.41	0.07
510.63	0.08
510.85	0.08
511.08	0.08
511.3	0.07
511.52	0.08
511.75	0.07
511.97	0.08
512.19	0.08
512.42	0.08
512.64	0.08
512.87	0.08
513.09	0.08
513.31	0.08
513.54	0.08
513.76	0.08
513.98	0.08
514.21	0.08
514.43	0.08
514.65	0.08
514.88	0.08
515.1	0.08
515.33	0.08
515.55	0.08
515.77	0.08
516	0.08
516.22	0.08
516.44	0.08
516.67	0.08
516.89	0.08
517.12	0.08
517.34	0.08
517.56	0.08
517.79	0.08
518.01	0.08
518.23	0.08
518.46	0.08
518.68	0.09
518.91	0.09
519.13	0.08
519.35	0.09
519.58	0.08
519.8	0.09
520.03	0.09
520.25	0.09
520.47	0.08
520.7	0.09
520.92	0.09
521.15	0.09
521.37	0.08
521.59	0.09
521.82	0.09
522.04	0.09
522.27	0.09
522.49	0.09
522.71	0.09
522.94	0.09
523.16	0.09
523.39	0.09
523.61	0.09
523.83	0.09
524.06	0.09
524.28	0.09
524.51	0.09
524.73	0.09
524.96	0.09
525.18	0.09
525.4	0.09
525.63	0.09
525.85	0.09
526.08	0.09
526.3	0.09
526.52	0.09
526.75	0.09
526.97	0.09
527.2	0.09
527.42	0.09
527.65	0.09
527.87	0.09
528.1	0.09
528.32	0.09
528.54	0.09
528.77	0.1
528.99	0.09
529.22	0.1
529.44	0.09
529.67	0.09
529.89	0.09
530.11	0.1
530.34	0.1
530.56	0.1
530.79	0.09
531.01	0.09
531.24	0.09
531.46	0.1
531.69	0.1
531.91	0.1
532.14	0.1
532.36	0.1
532.58	0.1
532.81	0.1
533.03	0.1
533.26	0.1
533.48	0.1
533.71	0.1
533.93	0.1
534.16	0.1
534.38	0.1
534.61	0.1
534.83	0.1
535.06	0.1
535.28	0.1
535.5	0.1
535.73	0.1
535.95	0.1
536.18	0.1
536.4	0.1
536.63	0.1
536.85	0.1
537.08	0.1
537.3	0.11
537.53	0.11
537.75	0.11
537.98	0.1
538.2	0.11
538.43	0.11
538.65	0.11
538.88	0.11
539.1	0.11
539.33	0.11
539.55	0.11
539.78	0.11
540	0.11
540.23	0.11
540.45	0.11
540.68	0.11
540.9	0.11
541.13	0.11
541.35	0.11
541.58	0.11
541.8	0.11
542.03	0.11
542.25	0.12
542.48	0.11
542.7	0.12
542.93	0.11
543.15	0.11
543.38	0.11
543.6	0.12
543.83	0.11
544.05	0.12
544.28	0.12
544.5	0.12
544.73	0.11
544.95	0.12
545.18	0.11
545.4	0.12
545.63	0.12
545.85	0.12
546.08	0.12
546.3	0.12
546.53	0.12
546.76	0.12
546.98	0.12
547.21	0.12
547.43	0.12
547.66	0.12
547.88	0.12
548.11	0.12
548.33	0.12
548.56	0.12
548.78	0.12
549.01	0.13
549.23	0.12
549.46	0.12
549.69	0.13
549.91	0.13
550.14	0.13
550.36	0.13
550.59	0.13
550.81	0.13
551.04	0.13
551.26	0.13
551.49	0.13
551.71	0.13
551.94	0.13
552.17	0.13
552.39	0.13
552.62	0.13
552.84	0.13
553.07	0.13
553.29	0.13
553.52	0.13
553.74	0.13
553.97	0.14
554.2	0.14
554.42	0.14
554.65	0.13
554.87	0.14
555.1	0.14
555.32	0.14
555.55	0.14
555.78	0.14
556	0.14
556.23	0.14
556.45	0.14
556.68	0.15
556.9	0.14
557.13	0.14
557.36	0.14
557.58	0.14
557.81	0.14
558.03	0.14
558.26	0.14
558.49	0.15
558.71	0.14
558.94	0.15
559.16	0.15
559.39	0.15
559.62	0.14
559.84	0.15
560.07	0.15
560.29	0.15
560.52	0.15
560.75	0.15
560.97	0.15
561.2	0.15
561.42	0.15
561.65	0.15
561.88	0.15
562.1	0.15
562.33	0.15
562.55	0.15
562.78	0.15
563.01	0.15
563.23	0.15
563.46	0.15
563.68	0.15
563.91	0.15
564.14	0.16
564.36	0.16
564.59	0.16
564.81	0.16
565.04	0.16
565.27	0.16
565.49	0.16
565.72	0.16
565.95	0.16
566.17	0.16
566.4	0.16
566.62	0.16
566.85	0.16
567.08	0.16
567.3	0.16
567.53	0.17
567.76	0.16
567.98	0.17
568.21	0.16
568.43	0.16
568.66	0.16
568.89	0.16
569.11	0.17
569.34	0.16
569.57	0.17
569.79	0.17
570.02	0.17
570.25	0.16
570.47	0.16
570.7	0.17
570.93	0.16
571.15	0.17
571.38	0.17
571.6	0.17
571.83	0.17
572.06	0.17
572.28	0.17
572.51	0.17
572.74	0.17
572.96	0.17
573.19	0.17
573.42	0.17
573.64	0.17
573.87	0.17
574.1	0.17
574.32	0.17
574.55	0.17
574.78	0.17
575	0.18
575.23	0.18
575.46	0.18
575.68	0.17
575.91	0.17
576.14	0.17
576.36	0.18
576.59	0.18
576.82	0.18
577.04	0.17
577.27	0.17
577.5	0.18
577.72	0.18
577.95	0.18
578.18	0.17
578.41	0.18
578.63	0.18
578.86	0.18
579.09	0.18
579.31	0.17
579.54	0.18
579.77	0.18
579.99	0.18
580.22	0.18
580.45	0.18
580.67	0.18
580.9	0.18
581.13	0.18
581.35	0.18
581.58	0.18
581.81	0.18
582.04	0.18
582.26	0.18
582.49	0.18
582.72	0.18
582.94	0.18
583.17	0.18
583.4	0.19
583.63	0.18
583.85	0.18
584.08	0.19
584.31	0.18
584.53	0.19
584.76	0.19
584.99	0.19
585.22	0.18
585.44	0.18
585.67	0.19
585.9	0.19
586.12	0.19
586.35	0.19
586.58	0.19
586.81	0.19
587.03	0.19
587.26	0.19
587.49	0.19
587.71	0.18
587.94	0.19
588.17	0.19
588.4	0.19
588.62	0.19
588.85	0.18
589.08	0.19
589.31	0.19
589.53	0.19
589.76	0.19
589.99	0.19
590.22	0.19
590.44	0.19
590.67	0.19
590.9	0.19
591.13	0.19
591.35	0.2
591.58	0.19
591.81	0.2
592.03	0.2
592.26	0.19
592.49	0.2
592.72	0.2
592.95	0.19
593.17	0.2
593.4	0.2
593.63	0.2
593.86	0.2
594.08	0.2
594.31	0.2
594.54	0.2
594.77	0.2
594.99	0.2
595.22	0.2
595.45	0.21
595.68	0.21
595.9	0.2
596.13	0.2
596.36	0.2
596.59	0.2
596.81	0.2
597.04	0.2
597.27	0.2
597.5	0.2
597.73	0.2
597.95	0.2
598.18	0.2
598.41	0.2
598.64	0.2
598.86	0.21
599.09	0.2
599.32	0.21
599.55	0.21
599.78	0.21
600	0.21
600.23	0.2
600.46	0.21
600.69	0.21
600.92	0.21
601.14	0.21
601.37	0.21
601.6	0.21
601.83	0.21
602.05	0.21
602.28	0.21
602.51	0.21
602.74	0.21
602.97	0.21
603.19	0.21
603.42	0.21
603.65	0.21
603.88	0.21
604.11	0.21
604.34	0.21
604.56	0.21
604.79	0.21
605.02	0.21
605.25	0.21
605.48	0.22
605.7	0.21
605.93	0.22
606.16	0.21
606.39	0.21
606.62	0.2
606.84	0.21
607.07	0.21
607.3	0.21
607.53	0.21
607.76	0.21
607.99	0.21
608.21	0.22
608.44	0.21
608.67	0.22
608.9	0.21
609.13	0.21
609.36	0.22
609.58	0.21
609.81	0.21
610.04	0.21
610.27	0.22
610.5	0.22
610.73	0.21
610.95	0.21
611.18	0.22
611.41	0.22
611.64	0.21
611.87	0.21
612.1	0.22
612.32	0.22
612.55	0.21
612.78	0.21
613.01	0.21
613.24	0.21
613.47	0.21
613.69	0.21
613.92	0.22
614.15	0.21
614.38	0.21
614.61	0.22
614.84	0.21
615.07	0.21
615.29	0.21
615.52	0.21
615.75	0.21
615.98	0.21
616.21	0.21
616.44	0.21
616.67	0.21
616.89	0.21
617.12	0.21
617.35	0.21
617.58	0.21
617.81	0.21
618.04	0.21
618.27	0.21
618.5	0.21
618.72	0.21
618.95	0.21
619.18	0.21
619.41	0.21
619.64	0.21
619.87	0.21
620.1	0.21
620.33	0.21
620.55	0.21
620.78	0.21
621.01	0.21
621.24	0.21
621.47	0.21
621.7	0.21
621.93	0.21
622.16	0.21
622.39	0.21
622.61	0.21
622.84	0.21
623.07	0.21
623.3	0.21
623.53	0.21
623.76	0.21
623.99	0.21
624.22	0.21
624.45	0.21
624.67	0.21
624.9	0.2
625.13	0.21
625.36	0.21
625.59	0.21
625.82	0.21
626.05	0.2
626.28	0.21
626.51	0.21
626.74	0.21
626.97	0.21
627.19	0.21
627.42	0.2
627.65	0.21
627.88	0.21
628.11	0.21
[truncated: 1,650 more rows]
