# Supplementary material for: Fundamental aspects of sucrose metabolism reveal a trophic link between Rhodospirillum rubrum and Rhodobacter capsulatus
Source: mBio. 2026 Feb 13;17(3):e03717-25. doi: 10.1128/mbio.03717-25 (PMC12977620; doi:10.1128/mbio.03717-25)
Supplement: Table S2 — Calibration curve of dry cell weight in function of OD680 used to determine biomass concentration for Rs. rubrum and Rh. capsulatus. [file mbio.03717-25-s0005.xlsx]

## Sheet: Rs. rubrum
Supplementary Table 2. Calibration curve of dry cell weight (DCW, mg/mL) in function of OD680 used to determine biomass concentration for Rs. rubrum.
OD680	Dry weight (mg)	Volume (mL)	Dry weight (g/L)
2.11	62.22	50	1.2444
2.045	62.28	50	1.2456
2.08	65.81	50	1.3162
1.65	47.13	50	0.9426
1.645	46.55	50	0.931
1.665	47.76	50	0.9552
1.075	28.84	50	0.5768
1.225	28.78	50	0.5756
1.135	30.26	50	0.6052
0.535	17.66	50	0.3532
0.62	15.12	50	0.3024
0.68	14.42	50	0.2884
0	-3.8	50	-0.076
0	3.14	50	0.0628
0	-0.21	50	-0.0042

## Sheet: Rh. capsulatus 
Supplementary Table 2. Calibration curve of dry cell weight (DCW, mg/mL) in function of OD680 used to determine biomass concentration for Rh. capsulatus.
OD680	Dry weight (mg)	Volume (mL)	Dry weight (g/L)
4.968	129.95	50	2.599
4.584	136.77	50	2.7354
4.376	134.75	50	2.695
3.51	99.4	50	1.988
3.27	97.61	50	1.9522
3.24	96.56	50	1.9312
2.224	63.02	50	1.2604
2.156	68.44	50	1.3688
2.156	69.52	50	1.3904
1.08	33.95	50	0.679
1.064	34.06	50	0.6812
1.078	34.3	50	0.686
0.518	14.37	50	0.2874
0.538	17.35	50	0.347
0.538	15.5	50	0.31
0.1	2.36	50	0.0472
0.087	3.87	50	0.0774
0.107	4.13	50	0.0826
