# Supplementary material for: Fundamental aspects of sucrose metabolism reveal a trophic link between Rhodospirillum rubrum and Rhodobacter capsulatus
Source: mBio. 2026 Feb 13;17(3):e03717-25. doi: 10.1128/mbio.03717-25 (PMC12977620; doi:10.1128/mbio.03717-25)
Supplement: Table S3 — Summary of growth yields, biomass productions, and productivities for all experimental conditions. [file mbio.03717-25-s0006.xlsx]

## Sheet: Feuil1
Supplementary Table 3. Summary of growth yields, biomass productions, and productivities for all experimental conditions, expressed as mean values with their associated standard errors.
	Rs. rubrum - filtered sucrose	Rs. rubrum - autoclaved sucrose	Rh. capsulatus - filtered sucrose	Rh. capsulatus - autoclaved sucrose	Rs. rubrum - fructose	Rh. capsulatus - fructose with thiamine	Rh. capsulatus - fructose without thiamine	Co-culture - filtered sucrose	Co-culture - autoclaved sucrose	PBR - filtered sucrose	PBR - autoclaved sucrose (Rs. rubrum only)	PBR - autoclaved sucrose (Rs. rubrum + Rh. capsulatus)
Final biomass production (mg DCW/mL)	0.4±0.01	1.4±0.07	1.0±0.02	1.2±0.10	2.7 ±0.10	3.2 ±0.11	1.0 ±0.15	2.2±0.12	2.4±0.10
Carbon yield (mmol C in biomass/ mmol of assimilated C substrate)		1	0.43	0.5	0.95	1	0.67	0.82	0.84
Productivity (g/L•day)		0.45±0.03 during fructose assimilation phase and 0.07±0.01 during glucose assimilation phase								0.16 ± 0.05	0.30 ± 0.06 during fructose assimilation phase and 0.03 ± 0.004 during glucose assimilation phase	0.33 ± 0.05
