# Supplementary material for: Fundamental aspects of sucrose metabolism reveal a trophic link between Rhodospirillum rubrum and Rhodobacter capsulatus
Source: mBio. 2026 Feb 13;17(3):e03717-25. doi: 10.1128/mbio.03717-25 (PMC12977620; doi:10.1128/mbio.03717-25)
Supplement: Table S5 — Organic acid concentrations measured under the different growth conditions for Rh. capsulatus, Rs. rubrum, and the co-culture. [file mbio.03717-25-s0008.xlsx]

## Sheet: Feuil1
Supplemental Table 5. Organic acid concentrations measured under the different growth conditions for Rh. capsulatus, Rs. rubrum, and the co-culture.
	Acetic acid	Lactic acid	Formic acid	Hexanoic acid	Propionic acid	Succinic acid	Butyric acid	Citric acid
Rs. rubrum - fructose	/	/	0.0222325	0.0301059	0.143619	/	0.16948	/
	/	/	0.0314961	0.0300326	0.148642	/	0.175056	/
	/	/	/	/	0.145092	/	0.17107	/
Rh. capsulatus - fructose without thiamine	0.111972	3.03946	4.58731	0.0293475	0.142821	/	0.173203	0.0173203
	0.144691	2.82043	4.29088	0.0295776	0.141684	/	0.17379	/
	0.118535	2.51184	/	0.0307586	0.146384	/	0.171935	/
Rh. capsulatus - fructose with thiamine	1.32189	1.66301	0.1132	0.03272	0.35378	/	1.07007	/
	1.25578	1.83475	0.0786646	0.02992	0.35116	/	0.88555	/
	1.28884	1.74888	4.28434	0.0313236	0.35013	/	0.977807	/
Co-culture Rs. rubrum/Rh. capsulatus	/	/	0.0575595	/	/	/	/	/
	/	/	0.0786646	/	0.059	/	/	/
	/	/	3.17536	/	/	/	/	/
